# Supplementary material for: Cooperative Dinuclear Activation of a Formate Intermediate in the Hydrogenation of CO2 to Methanol
Source: Molecules. 2026 Jun 11;31(12):2047. doi: 10.3390/molecules31122047 (PMC13304865; doi:10.3390/molecules31122047)
Supplement: Supplementary file 1 [file molecules-31-02047-s001.zip]

Archive with 1 entries (1 files):
- molecules-4319457-supplementary.pdf
